# Supplementary material for: Radiomics from Routine CT and PET/CT Imaging in Laryngeal Squamous Cell Carcinoma: A Systematic Review with Radiomics Quality Score Assessment
Source: Cancers (Basel). 2026 Jan 13;18(2):237. doi: 10.3390/cancers18020237 (PMC12839367; doi:10.3390/cancers18020237)
Supplement: Supplementary file 1 [file cancers-18-00237-s001.zip]

Archive with 1 entries (1 files):
- cancers-4023880-supplementary.docx
